# Supplementary material for: A generic standard additions based method to determine endogenous analyte concentrations by immunoassays to overcome complex biological matrix interference
Source: Sci Rep. 2017 Dec 13;7:17542. doi: 10.1038/s41598-017-17823-y (PMC5727527; doi:10.1038/s41598-017-17823-y)
Supplement: Supplementary file 2 — Dataset 1 [file 41598_2017_17823_MOESM2_ESM.xlsx]

## Sheet: Data set 1
	Test value
	U =	11.3547
	Data					Regression
	Spike conc S	Signal response Y	ln(Y)	ln(S+U)		x	x²	y	xy	Predicted y	Residual	Residual²
	50	385	5.95324	4.11667		4.11667	16.947	5.95324	24.5075	5.94473	0.00851594	7.25213e-05
	25	615	6.42162	3.59332		3.59332	12.912	6.42162	23.075	6.44556	-0.0239338	0.000572828
	12.5	960	6.86693	3.17198		3.17198	10.0615	6.86693	21.7818	6.84877	0.0181651	0.000329971
	0	1913	7.55643	2.42963		2.42963	5.9031	7.55643	18.3593	7.55918	-0.00274723	7.54726e-06
					sum	13.3116	45.8235	26.7982	87.7236			0.000982868
	Plot
						Gradient		-0.95697
						Intercept		9.88426
						n		4
						Residual sum of squares		0.000982868
						Instructions for use
						1. Put data into the grey shaded area in columns B and C without log transforming first
						2. Edit the plot so that the data are correctly selected and axes formatted appropriately
						3. Change the value in cell C3 until the plot looks approximately linear. This is your initial estimate of U
						4. Use the Excel Solver to find the value in C3 which minimises the residual sum of squares in cell I29
